# Supplementary material for: Asymmetricity Between Sister Cells of Pluripotent Stem Cells at the Onset of Differentiation
Source: Stem Cells Dev. 2018 Mar 1;27(5):347–54. doi: 10.1089/scd.2017.0113 (PMC5833898; doi:10.1089/scd.2017.0113)
Supplement: Supplemental data [file Supp_Data.zip]

Archive with 3 entries (3 files):
- Supp_Data.pdf
- Supp_Movie1.gif
- Supp_Movie2.gif
